# Supplementary material for: Lipopolysaccharide Potentiates Platelet Aggregation in Association with Apoptosis Through a Novel TLR4–Bax/Bcl-2-Mitochondrial Dysfunction Axis in Humans
Source: Biomolecules. 2025 Nov 21;15(12):1638. doi: 10.3390/biom15121638 (PMC12730485; doi:10.3390/biom15121638)
Supplement: Supplementary file 1 [file biomolecules-15-01638-s001.zip]

Archive with 2 entries (2 files):
- File S1.pdf
- Figure S1.pdf
